# Supplementary material for: Muscle strength characteristics and the predictive value of handgrip strength in young obese males: A multi‑joint isokinetic and LASSO regression analysis
Source: PLoS One. 2026 Jul 2;21(7):e0353228. doi: 10.1371/journal.pone.0353228 (PMC13327116; doi:10.1371/journal.pone.0353228)
Supplement: S1 Table — (XLSX) [file pone.0353228.s001.xlsx]

## Sheet: Sheet1
Variable	Mean_Normal	SD_Normal	CI_lower_Normal	CI_upper_Normal	Mean_Obese	SD_Obese	CI_lower_Obese	CI_upper_Obese	t	p	Cohen_d
Age	22.3447	2.82056	21.5383	23.1511	22.6714	1.74162	22.0263	23.3165	-0.55259	0.582232	-0.131919
Height	1.78021	0.0576907	1.76372	1.79671	1.77429	0.0620292	1.75131	1.79726	0.418451	0.676846	0.0998959
BodyWeight_kg	73.3756	7.13809	71.3348	75.4163	101.839	7.24142	99.1566	104.521	-16.6139	1.64232e-26	-3.96619
BodyWeight_N	719.081	69.9533	699.081	739.08	998.021	70.9659	971.735	1024.31	-16.6139	1.64232e-26	-3.96619
BMI	23.1121	1.43463	22.7019	23.5222	32.3469	1.55615	31.7705	32.9233	-26.1243	8.83889e-39	-6.23659
