# Supplementary material for: Muscle strength characteristics and the predictive value of handgrip strength in young obese males: A multi‑joint isokinetic and LASSO regression analysis
Source: PLoS One. 2026 Jul 2;21(7):e0353228. doi: 10.1371/journal.pone.0353228 (PMC13327116; doi:10.1371/journal.pone.0353228)
Supplement: S2 Table — (XLSX) [file pone.0353228.s002.xlsx]

## Sheet: Sheet1
Variable	Mean_Normal	SD_Normal	Mean_Obese	SD_Obese	TestStat	p_raw	p_FDR	EffectSize	CI_lower	CI_upper	TestUsed
EE180_Wmax	0.611287	0.174181	0.445254	0.133338	4.3389	4.5266e-05	5.58281e-05	1.03581	0.532659	1.53897	t-test
EF180_Wmax	0.575616	0.13519	0.417003	0.107873	5.28233	1.26666e-06	2.92916e-06	1.26104	0.744534	1.77754	t-test
EE180_Fmax	0.509785	0.132935	0.380145	0.0860024	2153	5.95757e-05	7.11065e-05	0.464185	0.265154	0.625276	Mann-Whitney
EF180_Fmax	0.478114	0.130518	0.352342	0.083067	2159	4.49957e-05	5.74083e-05	0.471774	0.274165	0.631158	Mann-Whitney
EE60_Wmax	0.780354	0.180522	0.555432	0.205787	2203	5.06291e-06	9.36638e-06	0.527426	0.341318	0.67374	Mann-Whitney
EF60_Wmax	0.772894	0.182769	0.548496	0.160464	5.37587	8.74529e-07	2.31126e-06	1.28337	0.765419	1.80132	t-test
EE60_Fmax	0.577445	0.14694	0.421212	0.123727	4.71474	1.13148e-05	1.90295e-05	1.12554	0.617337	1.63374	t-test
EF60_Fmax	0.543529	0.135261	0.374361	0.0897266	2237	8.03212e-07	2.47657e-06	0.570429	0.394544	0.705992	Mann-Whitney
SE180_Wmax	0.976603	0.291351	0.612366	0.214473	2236	8.49526e-07	2.41788e-06	0.569164	0.392962	0.705051	Mann-Whitney
SF180_Wmax	0.775008	0.209983	0.627776	0.142691	3.28185	0.0015837	0.0016742	0.783468	0.292463	1.27447	t-test
SE180_Fmax	0.863379	0.224216	0.511531	0.156269	2316	6.63474e-09	8.18284e-08	0.670349	0.522948	0.77882	Mann-Whitney
SF180_Fmax	0.758526	0.179611	0.541691	0.117397	2250	3.83477e-07	1.41887e-06	0.586872	0.415212	0.718177	Mann-Whitney
SE60_Wmax	1.24793	0.325583	0.809091	0.214431	2288	3.94676e-08	2.08614e-07	0.634935	0.476659	0.753338	Mann-Whitney
SF60_Wmax	1.07417	0.243335	0.874494	0.163031	3.85234	0.000249109	0.000288032	0.91966	0.422479	1.41684	t-test
SE60_Fmax	0.818911	0.191359	0.535513	0.130302	2314	7.55705e-09	6.99027e-08	0.66782	0.519613	0.777012	Mann-Whitney
SF60_Fmax	0.733202	0.140301	0.557422	0.1056	5.72737	2.12895e-07	9.8464e-07	1.36728	0.843712	1.89085	t-test
KE180_Wmax	1.85371	0.336468	1.51814	0.271743	2169	2.79271e-05	3.69037e-05	0.484422	0.28926	0.640921	Mann-Whitney
KF180_Wmax	1.03743	0.211982	0.78959	0.211422	4.90222	5.55465e-06	9.78677e-06	1.1703	0.659442	1.68115	t-test
KE180_Fmax	1.96664	0.342263	1.72442	0.307204	3.07718	0.00294183	0.00302354	0.734609	0.245596	1.22362	t-test
KF180_Fmax	1.25007	0.275051	1.0308	0.265158	3.38375	0.00115301	0.00125474	0.807794	0.315753	1.29983	t-test
KE60_Wmax	2.48839	0.45486	1.80932	0.335633	6.85798	1.90819e-09	3.53015e-08	1.63719	1.09363	2.18075	t-test
KF60_Wmax	1.38452	0.276355	0.986216	0.244296	6.29717	2.03195e-08	1.25304e-07	1.50331	0.970018	2.0366	t-test
KE60_Fmax	2.71014	0.540738	2.10268	0.401212	5.15355	2.10069e-06	4.57209e-06	1.23029	0.715745	1.74484	t-test
KF60_Fmax	1.47722	0.300739	1.15059	0.289009	4.61523	1.6421e-05	2.4303e-05	1.10178	0.594953	1.60861	t-test
HE180_Wmax	2.66329	0.972658	1.65645	0.59134	2185	1.27123e-05	2.04502e-05	0.504659	0.313615	0.656437	Mann-Whitney
HF180_Wmax	1.34491	0.352811	0.978498	0.289836	2177	1.89062e-05	2.6905e-05	0.494541	0.301406	0.648695	Mann-Whitney
HE180_Fmax	3.38519	0.9349	2.44186	0.697653	4.62242	1.59866e-05	2.46461e-05	1.1035	0.596572	1.61043	t-test
HF180_Fmax	1.83742	0.522913	1.53615	0.488391	2.47251	0.0157464	0.0157464	0.590256	0.106416	1.0741	t-test
HE60_Wmax	3.68223	0.982378	2.30119	0.704105	6.5025	8.59044e-09	6.35693e-08	1.55233	1.01535	2.0893	t-test
HF60_Wmax	1.92417	0.4665	1.33453	0.311787	2245	5.10792e-07	1.71812e-06	0.580548	0.407242	0.7135	Mann-Whitney
HE60_Fmax	4.01676	1.00313	2.80353	0.707059	2218	2.28459e-06	4.69611e-06	0.546398	0.364654	0.688038	Mann-Whitney
HF60_Fmax	2.053	0.514878	1.63477	0.467768	3.51808	0.000752063	0.000843222	0.839863	0.346412	1.33331	t-test
HGS_R	0.593062	0.108399	0.448666	0.0775035	2255	2.87061e-07	1.18014e-06	0.593196	0.423209	0.722842	Mann-Whitney
HGS_L	0.570214	0.101762	0.413536	0.0758322	7.05568	8.21263e-10	3.03867e-08	1.68439	1.13704	2.23173	t-test
DL_rel	1.44689	0.370275	1.02914	0.230887	2213	2.98669e-06	5.81619e-06	0.540074	0.35685	0.683284	Mann-Whitney
BS_rel	1.38469	0.384214	0.981756	0.264103	2176	1.98583e-05	2.72132e-05	0.493276	0.299884	0.647725	Mann-Whitney
BP_rel	0.871667	0.22173	0.611732	0.172092	5.31714	1.10384e-06	2.72281e-06	1.26935	0.752309	1.78639	t-test
