# Supplementary material for: Muscle strength characteristics and the predictive value of handgrip strength in young obese males: A multi‑joint isokinetic and LASSO regression analysis
Source: PLoS One. 2026 Jul 2;21(7):e0353228. doi: 10.1371/journal.pone.0353228 (PMC13327116; doi:10.1371/journal.pone.0353228)
Supplement: S3 Table — (XLSX) [file pone.0353228.s003.xlsx]

## Sheet: Coefficients
Variable	B	Beta	SE	CI_lower	CI_upper	t	p	VIF
EF180_Wmax	0.134654	0.164583	0.149285	-0.157945	0.427253	0.90199	0.3702	6.25734
EF180_Fmax	0.310988	0.336019	0.162041	-0.00661198	0.628588	1.9192	0.0590961	5.76121
EE60_Fmax	0.0899814	0.11791	0.0802859	-0.067379	0.247342	1.12076	0.266275	2.08019
SF60_Fmax	0.0752755	0.0962982	0.0857702	-0.0928341	0.243385	0.877641	0.383184	2.2627
Group	-0.0566344	-0.229499	0.0225575	-0.100847	-0.0124217	-2.51067	0.0143978	1.57039

## Sheet: ModelSummary
R2	AdjR2	Fstat	pValue
0.632867	0.606263	23.7885	8.03964e-14
